# Supplementary material for: Multimodality imaging-guided transcatheter closure of a tortuous LCX–CS fistula: a case report
Source: Eur Heart J Case Rep. 2025 Oct 4;9(10):ytaf498. doi: 10.1093/ehjcr/ytaf498 (PMC12532105; doi:10.1093/ehjcr/ytaf498)
Supplement: ytaf498_Supplementary_Data [file ytaf498_supplementary_data.zip]

Archive with 14 entries (14 files):
- Supplemental Figure 3F.mp4
- Supplementalevideo1A.mp4
- Supplementalevideo1B.mp4
- Supplementalevideo1C.mp4
- Supplementalevideo1D.mp4
- Supplementalevideo2A.mp4
- Supplementalevideo2B.mp4
- Supplementalevideo2C.mp4
- Supplementalevideo3A.mp4
- Supplementalevideo3B.mp4
- Supplementalevideo3C.mp4
- Supplementalevideo3D.mp4
- Supplementalevideo3E.mp4
- Supplementalmaterial_EHJcase_rerevise.pptx
